# Supplementary material for: Time-Resolved Spectroscopy of Ethanol Evaporation on Free-Standing Porous Silicon Photonic Microcavities
Source: Materials (Basel). 2018 May 26;11(6):894. doi: 10.3390/ma11060894 (PMC6025103; doi:10.3390/ma11060894)
Supplement: Supplementary file 1 [file materials-11-00894-s001.zip]

Archive with 3 entries (2 files):
- movie/Trial235%.mp4
- movie/Trial270%.mp4
- movie/
